# Supplementary material for: Omega 3 fatty acid docosahexaenoic acid (DHA) mitigates inflammatory responses in experimental sepsis
Source: Front Pharmacol. 2025 Nov 28;16:1708348. doi: 10.3389/fphar.2025.1708348 (PMC12698574; doi:10.3389/fphar.2025.1708348)
Supplement: Supplementary file 1 [file Supplementaryfile6.zip]

Archive with 3 entries (2 files):
- Frontiers Videos 6/
- Frontiers Videos 6/mice superfusion DHA 30 fps.avi
- __MACOSX/Frontiers Videos 6/._mice superfusion DHA 30 fps.avi
