# Supplementary material for: Omega 3 fatty acid docosahexaenoic acid (DHA) mitigates inflammatory responses in experimental sepsis
Source: Front Pharmacol. 2025 Nov 28;16:1708348. doi: 10.3389/fphar.2025.1708348 (PMC12698574; doi:10.3389/fphar.2025.1708348)
Supplement: Supplementary file 2 [file Supplementaryfile5.zip]

Archive with 5 entries (4 files):
- Frontiers videos 5/
- Frontiers videos 5/HUMAN SUPERFUSION DMSO 30fps.avi
- __MACOSX/Frontiers videos 5/._HUMAN SUPERFUSION DMSO 30fps.avi
- Frontiers videos 5/HUMAN SUPERFUSION  DHA 30fps.avi
- __MACOSX/Frontiers videos 5/._HUMAN SUPERFUSION  DHA 30fps.avi
