# Supplementary material for: Omega 3 fatty acid docosahexaenoic acid (DHA) mitigates inflammatory responses in experimental sepsis
Source: Front Pharmacol. 2025 Nov 28;16:1708348. doi: 10.3389/fphar.2025.1708348 (PMC12698574; doi:10.3389/fphar.2025.1708348)
Supplement: Supplementary file 7 [file Supplementaryfile8.zip]

Archive with 3 entries (2 files):
- Frontiers Videos 8 /
- Frontiers Videos 8 /CLP DHA.avi
- __MACOSX/Frontiers Videos 8 /._CLP DHA.avi
