# Supplementary material for: Omega 3 fatty acid docosahexaenoic acid (DHA) mitigates inflammatory responses in experimental sepsis
Source: Front Pharmacol. 2025 Nov 28;16:1708348. doi: 10.3389/fphar.2025.1708348 (PMC12698574; doi:10.3389/fphar.2025.1708348)
Supplement: Supplementary file 8 [file Supplementaryfile3.zip]

Archive with 5 entries (4 files):
- Frontiers  videos 3/
- Frontiers  videos 3/HUMAN CRAWLING DMSO30fps.avi
- __MACOSX/Frontiers  videos 3/._HUMAN CRAWLING DMSO30fps.avi
- Frontiers  videos 3/HUMAN CRAWLING DHA 30fps.avi
- __MACOSX/Frontiers  videos 3/._HUMAN CRAWLING DHA 30fps.avi
