# Supplementary material for: Omega 3 fatty acid docosahexaenoic acid (DHA) mitigates inflammatory responses in experimental sepsis
Source: Front Pharmacol. 2025 Nov 28;16:1708348. doi: 10.3389/fphar.2025.1708348 (PMC12698574; doi:10.3389/fphar.2025.1708348)
Supplement: Supplementary file 9 [file Supplementaryfile2.zip]

Archive with 7 entries (6 files):
- Frontiers videos 2/
- Frontiers videos 2/mice crawling DHA 30 fps.avi
- __MACOSX/Frontiers videos 2/._mice crawling DHA 30 fps.avi
- Frontiers videos 2/.DS_Store
- __MACOSX/Frontiers videos 2/._.DS_Store
- Frontiers videos 2/mice crawling DMSO 30 fps.avi
- __MACOSX/Frontiers videos 2/._mice crawling DMSO 30 fps.avi
