# Supplementary material for: Omega 3 fatty acid docosahexaenoic acid (DHA) mitigates inflammatory responses in experimental sepsis
Source: Front Pharmacol. 2025 Nov 28;16:1708348. doi: 10.3389/fphar.2025.1708348 (PMC12698574; doi:10.3389/fphar.2025.1708348)
Supplement: Supplementary file 11 [file Supplementaryfile1.zip]

Archive with 5 entries (4 files):
- Frontiers videos 1/
- Frontiers videos 1/ Sham.avi
- __MACOSX/Frontiers videos 1/._ Sham.avi
- Frontiers videos 1/.DS_Store
- __MACOSX/Frontiers videos 1/._.DS_Store
